# Supplementary material for: COVID-19-associated Pulmonary Aspergillosis in Mechanically Ventilated Patients at 7 US Hospitals: Epidemiology and Estimated Likelihood of Invasive Pulmonary Aspergillosis—Results of the Prospective MSG-017 Study
Source: Open Forum Infect Dis. 2025 Jul 17;12(7):ofaf331. doi: 10.1093/ofid/ofaf331 (PMC12268869; doi:10.1093/ofid/ofaf331)
Supplement: ofaf331_Supplementary_Data [file ofaf331_supplementary_data.zip]

Archive with 3 entries (3 files):
- CAPA Supplemental Tables FINAL OFID.docx.xlsx
- CAPA Supplementary Figures OFID.docx
- CAPA supplementary Methods FINAL CID.docx
