# Supplementary material for: COVID-19-associated Pulmonary Aspergillosis in Mechanically Ventilated Patients at 7 US Hospitals: Epidemiology and Estimated Likelihood of Invasive Pulmonary Aspergillosis—Results of the Prospective MSG-017 Study
Source: Open Forum Infect Dis. 2025 Jul 17;12(7):ofaf331. doi: 10.1093/ofid/ofaf331 (PMC12268869; doi:10.1093/ofid/ofaf331)
Supplement: ofaf331_Supplementary_Data [file ofaf331_supplementary_data.zip › CAPA Supplemental Tables FINAL OFID.docx.xlsx]

## Sheet: Supplemental Table 1
Supplemental Table 1. Summary of factors contributing to CAPA criteria
	Meet CAPA criteria
	EORTCMSG	ECMM-ISHAM	PHW-MRC	Proven/probable CAPA based on MSGERC criteria																																			Meet radiology criteria			Antifungal treatment and outcome	Classification
				ID	BAL culture - Aspergillus sp.					BAL GM-EIA-GM index					Serum GM-EIA/ODI					BAL GM-LFA				BAL PCR				Serum GM-LFA				Serum PCR				BDG/# positive			ECMM-ISHAM	PHW-MRC
	X	X	X	1093-032				A. fumigatus										1.4									Ct=32.9										1		Yes (Infiltrate)	Non-specific radiology		VORI 22D, died on therapy	Proven IPA on autopsy
	X	X	X	1125-002				A. fumigatus					5.6					0.86																			1		Yes (Infiltrate)	Non-specific radiology		VORI and MICA 22D, died on therapy	Cannot rule out IPA -- Putative IPA
	X	X		1125-008									1.9																										Yes (Infiltrate)	Non-specific radiology		Posa, 3D (low suspicion), died of persistent MRSA pneumonia.	Cannot rule out IPA -- Putative IPA
	X	X	X	1093-035									10.29																								0		Yes (Cavity)	Cavity and worsening infiltrate		VORI and CASPO 3d, died on therapy	Cannot rule out IPA -- Putative IPA
	X	X	X	1093-059				A. fumigatus					7.89																										Yes (Infiltrate)	Non-specific radiology		VORI 35D, died on therapy	Cannot rule out IPA -- Putative IPA
	X	X		1001-025														0.65																			0		Yes (Infiltrate)	Non-specific radiology		MICA 2D, died on therapy	Cannot rule out IPA -- Putative IPA
	X	X	X	1093-034				A. fumigatus	Cytology +																												0		Yes (Infiltrate)	Worsening infiltrate		Posa 4D, died on therapy	Cannot rule out IPA -- Putative IPA
	X	X	X	1010-005														0.86																			1		Yes (Infiltrate)	Non-specific radiology		MICA 1D, died on therapy	Cannot rule out IPA -- Putative IPA
	X	X		1080-002														0.57																			0		Yes (Infiltrate)	Non-specific radiology		MICA 15D (for invasive candidiasis, died on D34 from cardiac arrest.	Cannot rule out IPA -- Putative IPA
	X	X	X	1009-019				Aspergillus sp.										4.45																			1		Yes (Infiltrate)	Cavity and worsening infiltrate		VORI 38D, lived	Cannot rule out IPA -- Putative IPA
	X	X	X	1093-039									1.79														Ct=28.8										1		Yes (Infiltrate)	Non-specific radiology		VORI 22D, lived	Cannot rule out IPA -- Putative IPA
	X	X	X	1125-006									1.02																										Yes (Cavity)	Cavity		VORI 14 D, lived	Cannot rule out IPA -- Putative IPA
	X	X	X	1093-031									3.03																								0		Yes (Infiltrate)	Worsening infiltrate		POSA, 6D (stopped due to low suspicion), died 13d after. Autopsy with no IPA	Unlikely IPA (autopsy with no IPA)
	X	X	X	1093-043									3.81																						Ct=32.9		0		Yes (Infiltrate)	Non-specific radiology		No antifungal treatment, lived	Unlikely IPA
				Probable CAPA based solely on ECMM-ISHAM criteria
				ID	BAL culture					BAL GM					Serum GM-EIA/ODI					BAL GM-LFA				BAL PCR				Serum GM-LFA				Serum PCR				BDG/# positive
		X		1093-008																																	0		Yes (Infiltrate)	Non-specific radiology		No antifungal, died 34 days later (CMO)	Cannot rule out IPA
		X		1093-012																																	0		Yes (Infiltrate)	Non-specific radiology		No antifungal, lived	Unlikely IPA
		X		1093-044																							Ct=32.8										0		Yes (Infiltrate)	Non-specific radiology		No antifungal, died 18 days later (bacterial VAP and bleeding ulcer)	Cannot rule out IPA -- Putative IPA
		X		1003-003																							Ct=31.3										0		Yes (Infiltrate)	Non-specific radiology		No antifungal, lived	Unlikely IPA
				Probable CAPA based on both ECMM-ISHAM and PHW-MRC criteria (cases also identified by MSGERC are excluded)
				ID	BAL culture					BAL GM					Serum GM-EIA/ODI					BAL Immy				BAL PCR				Serum GM-LFA				Serum PCR				BDG/# positive
		X	X	1001-047																															Ct=29.3		1		Yes (Infiltrate)	Worsening infiltrate		No antifungal, lived	Unlikely IPA
		X	X	1003-001																							Ct=32										0		Yes (Infiltrate)	Worsening infiltrate		No antifungal, lived	Unlikely IPA
		X	X	1093-018																							Ct=32.9										0		Yes (Infiltrate)	Worsening infiltrate		No antifungal, lived	Unlikely IPA
		X	X	1093-030																																	0		Yes (Infiltrate)	Worsening infiltrate		No antifungal, lived	Unlikely IPA
				Probable CAPA based solely on PHW-MRC criteria
					BAL culture					BAL GM					Serum GM-EIA/ODI					BAL Immy				BAL PCR				Serum GM-LFA				Serum PCR				BDG/# positive
				Fulfilling "typical chest radiograph definition". Probable definition based on ≥1 positive BGD only
			X	1001-041																																	1		Yes (Infiltrate)	Worsening infiltrate		POSA, died 6 days later	Cannot rule out IPA -- Putative IPA
			X	1010-004																																	3		Yes (Infiltrate)	Worsening infiltrate		ISA 20 days and MICA 10 days, died 20 days after diagnosis	Cannot rule out IPA -- Putative IPA
			X	1093-057																																	3		Yes (Infiltrate)	Worsening infiltrate		Limited CASPO (5 days), lived	Unlikely IPA
			X	1001-060																																	2		Yes (Infiltrate)	Worsening infiltrate		Limited MICA (3 days), lived	Unlikely IPA
			X	1009-016																																	2		Yes (cavity)	Cavity		Limited MICA (5 days), lived	Unlikely IPA
			X	1093-005																																	2		Yes (Infiltrate)	Non-specific radiology		Limited VORI (1 day), lived	Unlikely IPA
			X	1093-021																																	2		Yes (Infiltrate)	Worsening infiltrate		Limited VORI (1 day), lived	Unlikely IPA
			X	1009-028																																	1		Yes (Infiltrate)	Worsening infiltrate		No antifungal, died 34 days after diagnosis	Cannot rule out IPA -- Putative IPA
				Fulfilling "typical chest radiograph definition". Probable definition based on biomarkers other than BDG
			X	1003-018				A. fumigatus																													0		Yes (Infiltrate)	Worsening infiltrate		ISA then VORI, died	Cannot rule out IPA -- Putative IPA
			X	1001-027																															Ct=32.4		0		Yes (Infiltrate)	Worsening infiltrate		No antifungal, died	Cannot rule out IPA -- Putative IPA
			X	1125-003				A. fumigatus; A. terreus																													0		Yes (Infiltrate)	Worsening infiltrate		VORI 74 days, lived	Cannot rule out IPA -- Putative IPA
			X	1001-023																															Ct=32.6		0		Yes (Infiltrate)	Worsening infiltrate		Limited MICA (8 days), lived	Unlikely IPA
			X	1003-007																															Ct=32.9		0		Yes (Infiltrate)	Worsening infiltrate		No antifungal, died	Cannot rule out IPA -- Putative IPA
				Not fulfinng "typical chest radiograph definition". Probable definition based on >1 positive BGD only
			X	1093-003																																	3		Yes (Infiltrate)	Non-specific radiology		Limited CASPO (2 days), lived	Unlikely IPA
			X	1009-025																																	3		Yes (Infiltrate)	Non-specific radiology		Limited MICA (7 days for candidemia), died	Cannot rule out IPA -- Putative IPA
				Not fulfilling "typical chest radiograph definition". Probable definition based on biomarkers other than BDG
			X	1001-011																															Ct=32		1		Yes (Infiltrate)	Non-specific radiology		Developed while on MICA, died 6 days later	Cannot rule out IPA -- Putative IPA
			X	1010-006																															Ct=27.7		1		Yes (Infiltrate)	Non-specific radiology		ISA 12d, lived	Cannot rule out IPA -- Putative IPA
			X	1009-018				A. fumigatus																													0		Yes (Infiltrate)	Non-specific radiology		No antifungal, lived	Unlikely IPA
			X	1093-045																															Ct=32		1		Yes (Infiltrate)	Non-specific radiology		No antifungal, lived	Unlikely IPA

## Sheet: Supplemental Table 2
Supplemental Table 2. Specific diagnostic tests that were positive in patients with CAPA by MSGERC, ECMM-ISHAM and PHW-MRC definitions
MSGERC definition		Single test positive		Combination tests positive
		Criterion	Number of patients	Criteria	Number of patients
		BAL culture	1	BAL culture, BAL and serum GM-EIA	1
		BAL GM-EIA	5	BAL culture and BAL GM-EIA	2
		Serum GM-EIA	2	BAL culture and serum GM-EIA	2
ISHAM-ECMM definition		Single test positive		Combination tests positive
		Criterion	Number of patients	Criteria	Number of patients
		BAL GM-LFA	3	BAL GM-LFA and BAL PCR (Ct: 32.9)	1
				BAL PCR (Ct: 32.8) and serum PCR (Ct: 32.7)	1
				Serum GM-LFA and serum PCR (2 positive a week apart: 31.1 and 29.3)	1
		Only positive PCR results were for Aspergillus spp. target; no Aspergillus fumigatus or A. terreus targets were detected from BAL sample
PHW-MRC definition		Single test positive		Combination tests positive
		Criterion	Number of patients	Criteria	Number of patients
		BAL GM-LFA	3	BAL GM-LFA and BAL PCR (Ct: 32.9)	1
				BAL PCR (Ct: 32.8) and serum PCR (Ct: 32.7)	1
				Serum GM-LFA and serum PCR (2 positive a week apart: 31.1 and 29.3)	1
		Positive PCR results were only for Aspergillus spp. target. No Aspergillus fumigatus or A. terreus targets were detected.
